# Supplementary material for: Coating of SPIONs with a Cysteine-Decorated Copolyester: A Possible Novel Nanoplatform for Enzymatic Release
Source: Pharmaceutics. 2023 Mar 20;15(3):1000. doi: 10.3390/pharmaceutics15031000 (PMC10058032; doi:10.3390/pharmaceutics15031000)
Supplement: Supplementary file 1 [file pharmaceutics-15-01000-s001.zip]

Archive with 1 entries (1 files):
- pharmaceutics-2223734-supplementary.pdf
